# Supplementary material for: Development of an Eco-Friendly Nanogel Incorporating Pectis brevipedunculata Essential Oil as a Larvicidal Agent Against Aedes aegypti
Source: Pharmaceutics. 2024 Oct 18;16(10):1337. doi: 10.3390/pharmaceutics16101337 (PMC11510620; doi:10.3390/pharmaceutics16101337)
Supplement: Supplementary file 1 [file pharmaceutics-16-01337-s001.zip]

Archive with 1 entries (1 files):
- pharmaceutics-3249322-SI.pdf
